# Supplementary material for: PLGA Nanoparticles Double-Decorated with a TAT Peptide and Folic Acid to Target Staphylococcus aureus
Source: Int J Mol Sci. 2025 Nov 1;26(21):10666. doi: 10.3390/ijms262110666 (PMC12608785; doi:10.3390/ijms262110666)
Supplement: Supplementary file 1 [file ijms-26-10666-s001.zip]

Archive with 1 entries (1 files):
- ijms-3937177-supplementary.pdf
